# Supplementary material for: Effects and interaction of meteorological factors on hemorrhagic fever with renal syndrome incidence in Huludao City, northeastern China, 2007–2018
Source: PLoS Negl Trop Dis. 2021 Mar 25;15(3):e0009217. doi: 10.1371/journal.pntd.0009217 (PMC7993601; doi:10.1371/journal.pntd.0009217)
Supplement: S1 Data — (XLSX) [file pntd.0009217.s001.xlsx]

## Sheet: huludao weekly 2007-2018
year	week	cases	RH	WTP	avetemp
2007	1	3	55.17	0	-4.583
2007	2	3	49.43	0	-7.2
2007	3	4	64.14	0	-5.057
2007	4	4	49.71	0	-4.314
2007	5	2	44	0	-3.857
2007	6	4	56.14	0	0.757
2007	7	0	56.29	0	-0.671
2007	8	4	65.86	0	-0.529
2007	9	3	74.14	2.14	3.157
2007	10	2	53.14	23	-3.157
2007	11	4	48.86	0	1.4
2007	12	5	72.29	0	3.3
2007	13	7	61.14	2.14	5.786
2007	14	3	51	0.29	6.729
2007	15	2	57.71	35.71	9.386
2007	16	1	65	5.86	9.5
2007	17	0	44.43	0	12.971
2007	18	3	42.29	0	18
2007	19	2	43.29	7.86	17.443
2007	20	4	53.14	22.71	17.257
2007	21	2	68.71	23.86	17.743
2007	22	1	69.57	36.86	18.829
2007	23	3	61.43	0	21.857
2007	24	2	62.71	0	22.314
2007	25	5	73.71	0	22.457
2007	26	2	79.57	37.71	23.143
2007	27	0	85.71	139.57	23.257
2007	28	0	85.43	80.14	22.314
2007	29	3	75	75.43	23.186
2007	30	1	77.29	0	24.429
2007	31	2	73	12.29	25.1
2007	32	1	84	22	24.729
2007	33	1	80.71	19.14	24.014
2007	34	1	68.71	0	25.414
2007	35	1	68.57	11.29	22.986
2007	36	0	50.71	0	22.986
2007	37	1	73.71	4.43	21.414
2007	38	0	66.29	0.43	19.814
2007	39	2	53.71	1.14	18.929
2007	40	0	80.57	37.71	17.429
2007	41	1	50.29	3.57	12.057
2007	42	1	54.43	1.43	9.871
2007	43	2	69	28.29	12.314
2007	44	1	46.43	0	5.757
2007	45	1	68.57	7	7.957
2007	46	5	45.43	0	1.986
2007	47	3	44.86	0	-0.057
2007	48	4	43.86	0	1.129
2007	49	2	45.29	0	-2.343
2007	50	2	64.43	8.86	-3.657
2007	51	5	63.57	0	-3.429
2007	52	4	67.71	3.14	-3.486
2007	53	0	34.5	0	-5.35
2008	1	1	53.8	0	-4.28
2008	2	1	44.71	0	-5.643
2008	3	2	44.86	0	-11.257
2008	4	0	33.57	0	-8.429
2008	5	0	48.86	0	-6.886
2008	6	1	41.71	0	-6.857
2008	7	0	34.86	0	-5.543
2008	8	0	49	0	-2.786
2008	9	4	45.29	0	0.114
2008	10	5	38.57	0	3.329
2008	11	1	51.86	1.43	6.029
2008	12	3	57.86	1.29	4.157
2008	13	6	53	0	5.914
2008	14	5	56.14	0.57	8.486
2008	15	7	58	0	9.629
2008	16	0	65.43	0	12.429
2008	17	3	70.71	58.14	10.429
2008	18	2	72.29	0.14	12.714
2008	19	3	43.86	9.29	16.443
2008	20	2	81.71	64.29	12.829
2008	21	1	62	0.43	16.571
2008	22	2	61.57	15	17.857
2008	23	1	74.86	23.86	18.043
2008	24	1	71.43	1.57	20.3
2008	25	0	82.86	36.29	20.3
2008	26	2	88.14	34	20.4
2008	27	3	90.29	136.43	21.443
2008	28	1	88.43	63.14	23.457
2008	29	0	83.71	74.29	23.957
2008	30	0	77.43	0	25.5
2008	31	0	81.71	91.43	24.743
2008	32	1	84.71	0	25.757
2008	33	0	69.86	4.29	24.914
2008	34	0	78.14	19.71	22.986
2008	35	0	85	0.86	23.543
2008	36	1	77.43	13.43	22.371
2008	37	0	69.86	53.43	20.286
2008	38	0	68.71	0	21.743
2008	39	0	46	0.29	16.957
2008	40	0	54.43	0	16.086
2008	41	0	52.57	0.86	12.9
2008	42	0	84	0	15.214
2008	43	0	72.43	42.71	13.2
2008	44	0	58	2.14	7.786
2008	45	0	45.57	0	7.414
2008	46	0	61.14	0	4.157
2008	47	1	38.29	0	-0.186
2008	48	0	57.43	0	1.143
2008	49	2	48.43	0	-0.786
2008	50	2	48	0.14	-2.829
2008	51	1	46.14	0	-2.057
2008	52	1	39.43	0	-6.129
2008	53	1	44.5	0	-6.425
2009	1	0	63.33	0	-7.3
2009	2	0	50	0	-8.957
2009	3	2	48.14	0	-7.886
2009	4	0	53.86	3.43	-5.686
2009	5	1	55.29	0	-3.943
2009	6	5	49.86	0	-2.071
2009	7	2	65	25.86	-1.129
2009	8	2	56.29	1	-7.029
2009	9	3	59.86	1	-3.371
2009	10	5	68.57	4.71	-0.629
2009	11	5	63.14	3.57	0.829
2009	12	2	66	1.29	5.257
2009	13	2	39.86	0	2.143
2009	14	8	56.29	0	4.886
2009	15	6	54	0	12.1
2009	16	5	53.29	0.43	11.114
2009	17	4	73.86	49.86	9.8
2009	18	0	69.71	18	13.114
2009	19	8	64.29	18.14	17.914
2009	20	5	62	0	16.729
2009	21	0	62.57	5.71	17.943
2009	22	2	59.43	0	20.029
2009	23	1	53.14	0.14	20.857
2009	24	1	73.43	25.14	19.729
2009	25	1	91.43	101.57	20.357
2009	26	2	76.43	0.14	23.629
2009	27	0	80.43	20.57	23.129
2009	28	2	85.71	1.57	23.886
2009	29	4	88	12.29	23.871
2009	30	2	87.14	268.14	23.857
2009	31	0	92.57	0	23.986
2009	32	0	89.43	24.43	24.257
2009	33	0	86.43	0	26.071
2009	34	0	79.43	60.14	24.871
2009	35	4	74.86	7.29	21.957
2009	36	1	86.71	33.29	21.514
2009	37	0	61.86	0.14	18.829
2009	38	2	79	1	19.629
2009	39	0	76.29	24.57	17.257
2009	40	1	80.29	1.86	16.657
2009	41	0	43.29	0	14.857
2009	42	0	57.71	0	13.2
2009	43	0	66.29	0	11.829
2009	44	1	67.71	14.14	10.014
2009	45	0	63.43	0	5.514
2009	46	0	44.29	4	-1.543
2009	47	0	47.14	0	-3.843
2009	48	2	71.14	0	-2.057
2009	49	4	77.29	0.71	-2.9
2009	50	0	70.14	0	-1.771
2009	51	0	40.71	0	-8.471
2009	52	3	55	0.43	-6.743
2009	53	0	56.8	0	-10.24
2010	1	1	63.5	3	-12.5
2010	2	2	62.43	6.14	-13.414
2010	3	3	62.43	0	-12.329
2010	4	2	68.86	0	-5.943
2010	5	0	51.43	0	-4.486
2010	6	4	53	0	-9.5
2010	7	1	51.29	1.71	-5.571
2010	8	0	55.57	0	-5.443
2010	9	2	67	0.29	-1.643
2010	10	2	54.71	6.86	-2.429
2010	11	6	40	0	-2.9
2010	12	3	68.29	16.86	-0.114
2010	13	2	52.71	0	1.543
2010	14	0	55.14	0	4.557
2010	15	5	68.86	15.71	4.829
2010	16	1	67	18.43	4.1
2010	17	3	61.86	25.57	9.986
2010	18	1	64	14.57	9.343
2010	19	6	77.29	45.14	13.314
2010	20	7	76.43	16.86	12.857
2010	21	2	82.29	72	16.243
2010	22	2	71.14	21.43	19.143
2010	23	1	90.43	0	16.557
2010	24	5	79	0	20.6
2010	25	0	90.43	3	20.386
2010	26	6	53.57	0	22.886
2010	27	2	86.29	39.14	23.486
2010	28	1	74	12.29	25.071
2010	29	2	87.86	42.29	23.6
2010	30	0	93.71	118.86	24.329
2010	31	3	91.86	19.43	25.329
2010	32	0	78.14	466.71	23.371
2010	33	0	92.57	128.86	24.014
2010	34	1	86.71	79.71	23.829
2010	35	2	85.43	59.86	22.014
2010	36	1	79.29	23.14	23.343
2010	37	1	76.43	0	21.886
2010	38	1	87.14	60.14	19.043
2010	39	1	70.14	21.57	15.371
2010	40	1	72.86	66.43	15.4
2010	41	2	81.43	0.71	14.829
2010	42	3	58.29	6	11.957
2010	43	2	72.14	9	7.429
2010	44	4	53.86	0	5.786
2010	45	2	65.57	0	7.286
2010	46	2	65.57	0	5.157
2010	47	6	69.29	0	4.471
2010	48	4	49.29	0	2.271
2010	49	6	67.43	0	-0.5
2010	50	3	46.71	0	-1.3
2010	51	2	43.14	0.43	-7.286
2010	52	4	48.71	0	-5.486
2010	53	2	42.67	0.5	-7.467
2011	1	0	50	0	-6.4
2011	2	2	60.29	0	-9.486
2011	3	3	52.14	0	-10.7
2011	4	5	69	0	-13.471
2011	5	3	72	0.71	-13.143
2011	6	5	71.57	0	-6.714
2011	7	5	54.43	0	-5.986
2011	8	3	66.29	0	-5.543
2011	9	8	80.14	0	-2.257
2011	10	8	62.71	0	-3.286
2011	11	8	55.29	0	0.771
2011	12	4	62.57	0	2.143
2011	13	3	50.43	0	1.343
2011	14	6	42.14	0	6.8
2011	15	11	51.14	0	9.1
2011	16	12	43.86	0	12.414
2011	17	6	70.71	12.71	10.114
2011	18	10	71.57	16	10.143
2011	19	11	67.43	7.57	13.886
2011	20	8	61.14	26.86	17.543
2011	21	10	54.29	0.57	17.071
2011	22	11	57.57	0	21.657
2011	23	4	78.29	6.86	20.286
2011	24	6	88.71	62.29	20.386
2011	25	7	95.71	9	20.014
2011	26	8	85.14	10.29	22.543
2011	27	2	97.29	23.71	20.9
2011	28	3	88.14	28.14	23.229
2011	29	1	96	0	22.714
2011	30	5	98	127	23.543
2011	31	4	99.29	296.29	23.714
2011	32	1	97.29	0.29	23.757
2011	33	1	97.57	36.57	24.786
2011	34	3	93.29	49.57	23.271
2011	35	1	92.29	31.86	22.414
2011	36	4	88	7	22.886
2011	37	5	82.71	0	18.7
2011	38	1	84.86	0	18.771
2011	39	2	71.29	0	15.257
2011	40	2	81.43	0.14	16.157
2011	41	6	74.43	0	12.929
2011	42	5	86.86	27.71	13.614
2011	43	4	85	0	12.414
2011	44	6	69.71	0	9.086
2011	45	5	80	0.14	11.329
2011	46	2	64.43	0	6.586
2011	47	3	69.29	19.57	2.343
2011	48	2	86.71	0.29	-2.3
2011	49	6	67.71	0	-2.671
2011	50	8	72.57	0.29	-5.5
2011	51	7	64.57	0	-5.943
2011	52	3	71	0	-9.129
2011	53	3	79.57	0	-10.514
2012	1	6	79	0.43	-11.871
2012	2	2	80	0	-10.343
2012	3	12	73.57	0	-9.671
2012	4	3	58	0	-13.314
2012	5	7	52.57	0	-12.871
2012	6	8	52.29	0	-8.343
2012	7	8	56	0	-6.443
2012	8	14	63.29	2.71	-5.014
2012	9	5	66.71	0	-2.614
2012	10	8	80.57	11.57	-1.871
2012	11	12	74	1.86	0.014
2012	12	7	65	3.86	1.571
2012	13	13	51.57	0	6.343
2012	14	11	61.86	2.14	4.657
2012	15	11	67.57	0.14	10.214
2012	16	6	75.14	14	10.486
2012	17	4	81.43	48.71	12.029
2012	18	9	60	0	17.1
2012	19	8	57.71	0.29	17.786
2012	20	7	73.43	3.14	16.114
2012	21	13	57.86	0	19.4
2012	22	5	82.71	41.57	18.914
2012	23	9	96.29	57.71	19.6
2012	24	8	94	90.71	18.714
2012	25	3	93.29	9.86	21.543
2012	26	10	93.14	32.57	21.829
2012	27	5	86.29	7.86	24.314
2012	28	2	92.86	153.29	22.914
2012	29	1	93.43	0	24.3
2012	30	3	95.71	131.71	24.5
2012	31	3	98.29	351.14	22.329
2012	32	2	94	11.14	24.871
2012	33	3	92.29	3.29	22.014
2012	34	9	87.86	4.14	20.343
2012	35	2	94.14	16.14	23.786
2012	36	2	93.14	62.57	18.629
2012	37	2	89.14	22	18.286
2012	38	1	81.71	0	18
2012	39	0	84.71	15.14	16.5
2012	40	2	82.71	0	14.671
2012	41	4	83.71	4.29	14.043
2012	42	1	79.14	23.71	9.914
2012	43	5	87.29	9.29	9.443
2012	44	3	69.43	0.29	5.343
2012	45	2	89.57	27.57	3.743
2012	46	5	78.43	27	0.471
2012	47	7	70.71	0	-0.514
2012	48	10	51.43	0	-2.914
2012	49	5	57.29	1.29	-7.514
2012	50	4	63.71	0	-6.871
2012	51	2	58.71	1.43	-8.814
2012	52	3	52.71	3.71	-11.986
2012	53	2	61	0	-14.95
2013	1	5	56	0	-14.44
2013	2	8	70.86	0	-12.229
2013	3	5	63	0	-11.171
2013	4	6	56.29	0	-9.643
2013	5	7	76.14	0	-4
2013	6	5	65	3	-8.829
2013	7	5	65	0	-6.757
2013	8	3	58.57	0	-5.429
2013	9	2	52.57	0	-1.471
2013	10	12	63.29	0	0.657
2013	11	11	65	18.71	1.1
2013	12	13	57.71	2.29	0.429
2013	13	5	59.14	0	1.586
2013	14	13	63.71	18	4.129
2013	15	15	59.57	1.57	4.843
2013	16	8	42.29	0	6.529
2013	17	4	54.57	0	10.814
2013	18	9	47.14	2.86	14.257
2013	19	10	57.57	1.86	16.929
2013	20	20	55.14	0	17.786
2013	21	7	46	0.43	19.471
2013	22	5	56.57	0	21.029
2013	23	11	75.29	14.14	19.086
2013	24	7	66.14	6.43	19.857
2013	25	6	66.86	21.43	23.286
2013	26	9	85	90.29	21.271
2013	27	12	73.71	84.57	24.171
2013	28	6	82.86	17.71	23.857
2013	29	5	84.43	79.14	23.343
2013	30	4	78.14	0.29	24.686
2013	31	2	84.43	2.86	25.357
2013	32	3	83	23.14	26.357
2013	33	3	86.29	33	26.729
2013	34	2	74.71	0	23.929
2013	35	3	73.14	44.14	20.471
2013	36	3	77.29	19.43	18.043
2013	37	3	78.86	0.57	20.3
2013	38	4	75.57	4.86	18.514
2013	39	2	68.86	67	15.529
2013	40	3	74.86	23	14.471
2013	41	2	66.71	3.43	14.414
2013	42	6	64.57	22	9.557
2013	43	6	73.71	7.86	7.9
2013	44	3	77.71	8.71	7.086
2013	45	4	64.29	0	7.657
2013	46	5	55.86	0	3.114
2013	47	11	49	0	-0.071
2013	48	7	39	0	-1.071
2013	49	6	54.14	0	-0.886
2013	50	9	46.43	0	-4.614
2013	51	8	56.43	0	-7.929
2013	52	5	58.29	0	-8.7
2013	53	0	41.67	0	-5.3
2014	1	10	59.25	0	-4.7
2014	2	9	55.14	0	-7.743
2014	3	11	60	0	-9.271
2014	4	7	61.29	0.14	-5.786
2014	5	6	58.43	0	-3.743
2014	6	14	40.71	0	-7.457
2014	7	13	53.29	0	-7.486
2014	8	10	51	0	-4.457
2014	9	11	66.43	4.71	-0.2
2014	10	18	57.86	2	-2.129
2014	11	10	46.43	0	1.357
2014	12	11	40.29	0	6.529
2014	13	13	65.43	0.71	8.543
2014	14	11	39.14	0	9.5
2014	15	6	37.57	0	11.857
2014	16	10	38.43	0.57	12.929
2014	17	8	51.14	0.14	15
2014	18	16	42.14	1.86	15.957
2014	19	5	51.43	6.71	12.514
2014	20	15	56.71	82	17.143
2014	21	8	67.71	7.71	18.143
2014	22	10	46.86	0.71	22.614
2014	23	8	60.14	35.29	21.614
2014	24	8	67.71	10.14	21.157
2014	25	8	72.43	12.86	22.257
2014	26	8	65.71	54.86	23.571
2014	27	6	74.86	9.43	23.771
2014	28	5	67.71	0	24.471
2014	29	3	74.14	0	24.857
2014	30	6	73.43	20.57	24.571
2014	31	3	78	0	24.5
2014	32	3	59.71	0	24.486
2014	33	4	73	10.86	22.171
2014	34	3	78	0.86	23.686
2014	35	0	78	23.14	22.243
2014	36	1	79.86	51.14	20.586
2014	37	4	72.43	0	19.957
2014	38	4	71.43	56.86	17.071
2014	39	3	80.43	13.29	15.829
2014	40	3	72.14	27.29	10.671
2014	41	2	73	0	14.686
2014	42	8	49.14	0	12.057
2014	43	4	66.86	0	11.786
2014	44	3	58.57	0	8.429
2014	45	2	46.43	0	6.357
2014	46	3	51	0	1.186
2014	47	3	72.43	0	1.9
2014	48	7	56.71	0	0.986
2014	49	7	38.86	0	-6.957
2014	50	6	53.29	0	-6.114
2014	51	4	46.86	0	-7.043
2014	52	4	49.29	0	-4.643
2014	53	1	48.75	0	-4.95
2015	1	2	31.33	0	-6.433
2015	2	6	38.71	0	-5.614
2015	3	4	49.43	0	-6.043
2015	4	11	56	0.71	-4.971
2015	5	6	46.57	0.29	-8.243
2015	6	9	36.71	0	-4.6
2015	7	5	32.43	0	-4.171
2015	8	9	53.43	9.71	-0.657
2015	9	4	49.14	0.57	-3.843
2015	10	10	33.57	0	-0.243
2015	11	5	30.86	0	-2.371
2015	12	9	29.14	0	6.657
2015	13	7	30.43	0	8.086
2015	14	10	55.43	41	8.043
2015	15	11	49.86	21.86	6.414
2015	16	5	49.14	34	10.414
2015	17	8	28.43	0	15.514
2015	18	4	54.86	6.43	19.8
2015	19	5	35.57	3.43	14.186
2015	20	9	44.86	19.86	15.529
2015	21	5	39.86	27	20.086
2015	22	3	45.57	0	23.757
2015	23	6	55.57	28	21.057
2015	24	4	68.71	73.14	18.414
2015	25	4	70.29	86.43	20.586
2015	26	6	73	80.57	22.257
2015	27	5	68	4.43	19.471
2015	28	8	61.86	0.86	22.9
2015	29	2	56	2	25.271
2015	30	2	79.14	74.57	23.643
2015	31	2	80	139.29	24.414
2015	32	2	76.86	9.71	24.343
2015	33	6	62.71	0	25.443
2015	34	2	66.57	40.29	23.329
2015	35	2	67.86	0.14	21.086
2015	36	6	71.29	9.43	19.914
2015	37	1	58.86	4.86	17.314
2015	38	2	62.71	10.86	18.771
2015	39	1	67.29	25.14	18.071
2015	40	2	52.14	7	14.829
2015	41	1	50.14	0	14.486
2015	42	2	49.14	0	14.671
2015	43	2	48.71	3.29	9.229
2015	44	2	41.86	2.86	3.843
2015	45	1	48.57	8.86	4.329
2015	46	1	75.71	0	1.571
2015	47	4	60.14	6	-2.014
2015	48	6	58.86	4.14	-10.171
2015	49	2	62	0.86	-3.257
2015	50	7	68.57	0	-2.186
2015	51	7	55	0.71	-5.229
2015	52	6	63.71	0	-5.1
2015	53	1	53.8	0	-7.62
2016	1	2	72.5	0	-3.3
2016	2	3	56.86	0	-9.086
2016	3	3	48.43	0	-9.757
2016	4	4	47.86	0	-16.2
2016	5	2	45.71	0	-11.343
2016	6	3	54	0	-10.057
2016	7	2	71.43	4.29	-2.071
2016	8	4	45.43	0	-3.743
2016	9	4	50.86	0	-5.471
2016	10	7	59.29	0	0.414
2016	11	8	55.71	0	-1.829
2016	12	6	61.14	0	3.843
2016	13	6	32.86	0	6.643
2016	14	8	47.43	2.43	9.843
2016	15	6	37.86	0	11.114
2016	16	8	59.86	10.86	9.171
2016	17	2	57.86	6.14	11.157
2016	18	11	45.86	0	14.543
2016	19	3	59.43	71	15.014
2016	20	7	58.57	13.57	15.8
2016	21	3	47	3.71	19.829
2016	22	5	49.86	8.29	20.786
2016	23	3	41.71	0.43	21.786
2016	24	8	70.57	49.57	20.543
2016	25	4	78	20.14	20.9
2016	26	0	75.29	28.43	23.2
2016	27	7	81.14	27	22.857
2016	28	4	77.29	0	24.1
2016	29	5	72.43	4.29	25.043
2016	30	3	88.71	345	23.929
2016	31	2	90.57	79.57	24.886
2016	32	3	87.71	22.29	25.914
2016	33	0	81.86	50.29	26.686
2016	34	3	81.43	92	24.443
2016	35	3	75.14	0	22.986
2016	36	0	69.43	11.86	20.4
2016	37	2	87.43	32.29	20.143
2016	38	0	84.29	6	20.414
2016	39	3	72.71	0.57	18.9
2016	40	2	67.86	0	16.986
2016	41	1	70.86	14.14	13.8
2016	42	1	70.86	0	12.5
2016	43	4	65.86	9.43	11.929
2016	44	5	57.43	9.71	6.7
2016	45	7	59	0	3.271
2016	46	3	67.86	1.86	1.443
2016	47	9	71.29	0	3.514
2016	48	3	58.71	1.86	-4.286
2016	49	2	60.29	0.71	-0.314
2016	50	4	58	0	-2.386
2016	51	5	57.14	0	-4.571
2016	52	6	72.29	0	-2.7
2016	53	10	52.29	0	-6.686
2017	1	2	83	0	-6
2017	2	9	65.43	17	-3.8
2017	3	4	57.14	0	-8.543
2017	4	4	62.86	16	-10.157
2017	5	4	63	0	-6.186
2017	6	3	53	0	-5.1
2017	7	6	43.86	0	-6.043
2017	8	6	60.14	12	-2.486
2017	9	6	53.57	53	-1.686
2017	10	8	50.57	0	0.657
2017	11	13	44.43	0	0.9
2017	12	11	54.71	0	3.6
2017	13	9	47	2	4.443
2017	14	8	39.86	0	8.614
2017	15	8	50	0	11.529
2017	16	3	43	0	11.943
2017	17	9	42.71	0	13.686
2017	18	7	25.57	0	17.129
2017	19	5	51.29	36	15.3
2017	20	8	45.86	19	18.371
2017	21	7	52.86	0	21.514
2017	22	10	59.14	92	17.571
2017	23	8	60.86	84	18.614
2017	24	11	46.43	7	21.457
2017	25	2	46.86	0	25.857
2017	26	4	77.57	207	22.229
2017	27	8	76.57	212	24.457
2017	28	6	85.29	125.4	25.186
2017	29	12	86.86	0	27.014
2017	30	5	84.14	263	25.486
2017	31	5	78.29	0	24.086
2017	32	4	89.71	410	25.886
2017	33	2	88.43	0	25.071
2017	34	6	90	252	23.671
2017	35	2	80.71	73	22.957
2017	36	1	80.14	67	19.857
2017	37	2	77.57	20	22.029
2017	38	4	75	0	20.986
2017	39	2	62.29	0	20.057
2017	40	2	64.57	0	15.886
2017	41	1	58.86	167	14.329
2017	42	4	72.86	404	8.843
2017	43	2	63.71	0	9.257
2017	44	4	61.71	0	9.2
2017	45	1	52.14	0	5.457
2017	46	6	51.71	0	7.486
2017	47	2	36.86	0	-0.914
2017	48	10	42	0	-1.043
2017	49	9	46.29	0	-3.129
2017	50	4	42.86	0	-4.9
2017	51	3	42.14	0	-9.886
2017	52	0	46.43	0	-4.043
2017	53	0	55.57	15	-6.371
2018	1	6	54.71	0	-8.8
2018	2	7	43.86	0	-7.8
2018	3	7	49.14	8	-6.943
2018	4	4	35.43	0	-15.557
2018	5	6	41.14	0	-10.657
2018	6	7	41.71	0	-9.857
2018	7	6	43.14	0	-6.5
2018	8	10	46.29	0	-5.7
2018	9	13	58	0	-0.729
2018	10	11	48.86	50	-3.929
2018	11	12	68.29	35	2.714
2018	12	12	46.57	0	4.886
2018	13	12	52.86	0	9.657
2018	14	18	44.71	27	5.614
2018	15	11	43.29	8	10.571
2018	16	7	59.29	41	12.457
2018	17	17	44.43	0	16.786
2018	18	14	36.14	6	17.657
2018	19	4	52.71	0	16.457
2018	20	12	57.86	0	19.5
2018	21	11	58.14	29	20.343
2018	22	3	58.57	12	21.1
2018	23	6	75.57	120	20.829
2018	24	10	81.57	207	20.157
2018	25	5	67.43	355	24.271
2018	26	6	72.57	22	24.314
2018	27	2	81.43	261	23.771
2018	28	3	88.29	279	24.386
2018	29	4	90.29	3	24.671
2018	30	3	83.14	27	26.643
2018	31	2	71.43	0	28.957
2018	32	1	77.71	100	26.429
2018	33	5	84.86	167.5	24.4
2018	34	4	77.29	162	23.086
2018	35	2	82.86	191	22.386
2018	36	3	64.29	0	20.086
2018	37	1	78.86	0	20.014
2018	38	3	63	0	17.7
2018	39	4	69.71	189	14.543
2018	40	0	66.86	0	14.014
2018	41	2	57.29	0	9.943
2018	42	2	50	0	9.314
2018	43	4	54.14	49	10.143
2018	44	3	60	0	6.386
2018	45	6	53.29	0	3.957
2018	46	7	55.71	0	2.486
2018	47	0	58.57	0	-1.557
2018	48	6	53.57	41	1.443
2018	49	3	42.29	0	-6.457
2018	50	5	47.43	0	-6.314
2018	51	4	51	0	-2.5
2018	52	8	31.43	0	-11.329
2018	53	0	44	0	-13.3
